# Supplementary material for: Anti-Inflammatory and Antioxidant Properties of Squalene in Copper Sulfate-Induced Inflammation in Zebrafish (Danio rerio)
Source: Int J Mol Sci. 2023 May 10;24(10):8518. doi: 10.3390/ijms24108518 (PMC10218039; doi:10.3390/ijms24108518)
Supplement: Supplementary file 1 [file ijms-24-08518-s001.zip]

Archive with 1 entries (1 files):
- ijms-2292203-supplementary.pdf
